# Supplementary material for: Population admixture and high larval viability among urban toads
Source: Ecol Evol. 2013 May 2;3(6):1677–91. doi: 10.1002/ece3.578 (PMC3686201; doi:10.1002/ece3.578)
Supplement: Supplementary file 2 [file ece30003-1677-SD2.xlsx]

## Sheet: Sheet1
Table A5. Information on monitoring of larval survivorship. The mtDNA haplotype, Population ID, study year, estimated hatching success, rate of development of hindlimbs (Gosner Stage 38 [43]) and the survival rate at day 40 of each cohort are shown.
Cohort	Expriments Group	mtDNA haplotype	Population	year	estimated hatching success (%)	hind-limbs(%) / [the days]	survival rate (%)
1†	Eastern	formosus	Pop.1	2011	>80	84 / [29]	84
2		formosus	Pop.1	2011	>80	74 / [30]	74
3		formosus	Pop.1	2011	>90	92 / [30]	92
4†		formosus	Pop.3	2011	>90	100 / [30]	100
5†		formosus	Pop.5	2010	>80	52 / [33]	50
6		formosus	Pop.5	2011	>80	18 / [34]	18
7†		formosus	Pop.14	2011	>90	100 / [29]	96
8†	Tokyo	formosus	Pop.6	2010	>90	82 / [31]	82
9†		japonicus	Pop.8	2011	>90	100 / [27]	100
10†		formosus	Pop.9	2010	>90	100 / [30]	100
11†		japonicus	Pop.9	2011	>90	100 / [28]	100
12		formosus	Pop.9	2011	>90	100 / [30]	100
13		japonicus	Pop.9	2011	>90	100 / [30]	100
14†		japonicus	Pop.10	2010	>90	96 / [30]	96
15†		japonicus	Pop.10	2011	>90	100 / [28]	100
16		japonicus	Pop.10	2011	>90	100 / [28]	100
17		japonicus	Pop.10	2011	>90	100 / [28]	100
18†		formosus	Pop.11	2010	>90	98 / [31]	98
19		formosus	Pop.11	2011	>90	48 / [28]	36
20†	Western	japonicus	Pop.17	2011	>90	96 / [30]	94
21†		japonicus	Pop.17	2011	>90	100 / [30]	76
22†		japonicus	Pop.17	2011	>90	100 / [30]	94
23†		japonicus	Pop.18	2011	>90	94 / [32]	94
24†		japonicus	Pop.18	2011	>90	96 / [31]	96
25†		japonicus	Pop.18	2011	>90	100 / [31]	100
† Partly survival larvae were genotyped and added to samples for each population.
